# Supplementary material for: SnSe-Coated Microfiber Resonator for All-Optical Modulation
Source: Nanomaterials (Basel). 2022 Feb 19;12(4):694. doi: 10.3390/nano12040694 (PMC8880113; doi:10.3390/nano12040694)
Supplement: Supplementary file 1 [file nanomaterials-12-00694-s001.zip]

Archive with 1 entries (1 files):
- nanomaterials-1572276-supplementary.pdf
